# Supplementary material for: In silico prediction of lncRNA function using tissue specific and evolutionary conserved expression
Source: BMC Bioinformatics. 2017 Mar 23;18(Suppl 5):144. doi: 10.1186/s12859-017-1535-x (PMC5374551; doi:10.1186/s12859-017-1535-x)
Supplement: Additional file 1 — Disease Ontology manual annotations. Gene-disease annotations obtained from lncRNADisease database were manually annotated to DO terms. Only lncRNA genes also contained in Ensembl are considered. (CSV 18 kb) [file 12859_2017_1535_MOESM1_ESM.csv]

ENSG00000006062	DOID:3587	Pancreatic ductal adenocarcinoma
ENSG00000053770	DOID:2871	endometrial cancer
ENSG00000053770	DOID:2871	nasopharyngeal carcinoma
ENSG00000099869	DOID:2154	Wilms' tumor
ENSG00000099869	DOID:5027	hepatocelluar carcinoma
ENSG00000099869	DOID:9744	type 1 diabetes
ENSG00000104936	DOID:11722	myotonic dystrophy type 1
ENSG00000107758	DOID:3587	Pancreatic ductal adenocarcinoma
ENSG00000117242	DOID:14330	Parkinson's disease
ENSG00000117242	DOID:4194	glucose metabolism disorder
ENSG00000130600	DOID:10591	pre-eclampsia
ENSG00000130600	DOID:1208	Intellectual and developmental disability
ENSG00000130600	DOID:1208	Prader-Willi syndrome
ENSG00000130600	DOID:1208	Silver-Russell syndrome
ENSG00000130600	DOID:1208	syndromic developmental defect
ENSG00000130600	DOID:13993	growth restriction
ENSG00000130600	DOID:14073	biparental complete hydatidiform moles
ENSG00000130600	DOID:1520	colon cancer
ENSG00000130600	DOID:162	cancer
ENSG00000130600	DOID:169	pheochromocytoma
ENSG00000130600	DOID:1909	melanoma
ENSG00000130600	DOID:1936	atherosclerosis
ENSG00000130600	DOID:2018	Congenital hyperinsulinism
ENSG00000130600	DOID:2025	gestational choriocarcinoma
ENSG00000130600	DOID:2154	Wilms' tumor
ENSG00000130600	DOID:2356	chronic myeloproliferative disorders
ENSG00000130600	DOID:2356	myeloproliferative polycythaemia vera
ENSG00000130600	DOID:2394	ovarian cancer
ENSG00000130600	DOID:2627	glioma
ENSG00000130600	DOID:263	kidney cancer
ENSG00000130600	DOID:263	renal cancer
ENSG00000130600	DOID:2994	germ cell tumor
ENSG00000130600	DOID:3068	glioblastoma
ENSG00000130600	DOID:3459	breast cancer
ENSG00000130600	DOID:3565	Meningioma
ENSG00000130600	DOID:3571	liver cancer
ENSG00000130600	DOID:3702	cervical cancer
ENSG00000130600	DOID:3748	Esophageal squamous cell cancer
ENSG00000130600	DOID:3829	Pituitary adenoma
ENSG00000130600	DOID:3839	Marek's disease
ENSG00000130600	DOID:3858	Medulloblastoma
ENSG00000130600	DOID:3905	lung cancer
ENSG00000130600	DOID:3948	adrenocortical carcinomas
ENSG00000130600	DOID:4085	trophoblastic tumor
ENSG00000130600	DOID:4363	choricarcinoma
ENSG00000130600	DOID:4363	uterus cancer
ENSG00000130600	DOID:5027	hepatocelluar carcinoma
ENSG00000130600	DOID:5223	infertility
ENSG00000130600	DOID:5428	bladder cancer
ENSG00000130600	DOID:5517	gastric cancer
ENSG00000130600	DOID:5572	Beckwith-Wiedemann syndrome
ENSG00000130600	DOID:5572	Wiedemann-Beckwith syndrome
ENSG00000130600	DOID:74	hematopoiesis
ENSG00000130600	DOID:769	neuroblastoma
ENSG00000130600	DOID:9279	hyperhomocysteinemia
ENSG00000130600	ID:9970	obesity
ENSG00000141499	DOID:162	cancer
ENSG00000141499	DOID:2729	dyskeratosis congenita
ENSG00000149485	DOID:3146	lipid metabolism disorder
ENSG00000160208	DOID:162	cancer
ENSG00000163597	DOID:1985	colorectal cancer
ENSG00000163597	DOID:5428	bladder cancer
ENSG00000170854	DOID:3748	Esophageal squamous cell cancer
ENSG00000170854	DOID:3905	lung cancer
ENSG00000170854	DOID:5027	hepatocelluar carcinoma
ENSG00000170854	DOID:5517	gastric cancer
ENSG00000171889	DOID:3459	breast cancer
ENSG00000174365	ID:9970	obesity
ENSG00000176124	DOID:1040	chronic lymphocytic leukemia
ENSG00000176124	DOID:1040	lymphocytic leukemia
ENSG00000176840	DOID:5027	hepatocelluar carcinoma
ENSG00000177640	DOID:2871	endometrial cancer
ENSG00000177640	DOID:2871	nasopharyngeal carcinoma
ENSG00000180139	DOID:3910	lung adenocarcinoma
ENSG00000183242	DOID:2154	Wilms' tumor
ENSG00000183242	DOID:9119	acute myeloid leukemia
ENSG00000187621	DOID:1240	leukemia
ENSG00000187621	DOID:353	lymphoma
ENSG00000196730	DOID:3587	Pancreatic ductal adenocarcinoma
ENSG00000203875	DOID:353	lymphoma
ENSG00000204091	DOID:2998	testicular cancer
ENSG00000204528	DOID:8893	psoriasis
ENSG00000205786	DOID:4808	enterovirus 71 infection
ENSG00000205786	DOID:4808	enterovirus 72 infection
ENSG00000205786	DOID:4808	enterovirus 73 infection
ENSG00000205786	DOID:4808	enterovirus 74 infection
ENSG00000206337	DOID:635	AIDS
ENSG00000213523	DOID:2394	ovarian cancer
ENSG00000213523	DOID:3459	breast cancer
ENSG00000213523	DOID:3978	cardiomyopathy
ENSG00000213523	DOID:3978	dilated cardiomyopathy
ENSG00000213523	DOID:3978	Human Dilated Cardiomyopathy
ENSG00000213523	DOID:4363	choricarcinoma
ENSG00000213523	DOID:4363	uterus cancer
ENSG00000214049	DOID:1749	squamous carcinoma
ENSG00000214049	DOID:1749	squamous cell carcinoma
ENSG00000214049	DOID:3168	oral squamous cell carcinoma
ENSG00000214049	DOID:5428	bladder cancer
ENSG00000214049	DOID:8649	tongue cancer
ENSG00000214049	DOID:8649	tongue squamous cell carcinomas
ENSG00000214548	DOID:12858	Huntington's disease
ENSG00000214548	DOID:1520	colon cancer
ENSG00000214548	DOID:162	cancer
ENSG00000214548	DOID:2627	glioma
ENSG00000214548	DOID:263	kidney cancer
ENSG00000214548	DOID:263	renal cancer
ENSG00000214548	DOID:3459	breast cancer
ENSG00000214548	DOID:3565	Meningioma
ENSG00000214548	DOID:3829	Pituitary adenoma
ENSG00000214548	DOID:3905	lung cancer
ENSG00000214548	DOID:5027	hepatocelluar carcinoma
ENSG00000214548	DOID:5428	bladder cancer
ENSG00000214548	DOID:5517	gastric cancer
ENSG00000214548	DOID:5715	nonfunctioning pituitary adenomas
ENSG00000214548	DOID:769	neuroblastoma
ENSG00000214548	DOID:8552	chronic myeloid leukemia
ENSG00000214548	DOID:9119	acute myeloid leukemia
ENSG00000214548	DOID:9744	type 1 diabetes
ENSG00000214548	DOID:9976	heroin abuse
ENSG00000215417	DOID:1208	Intellectual and developmental disability
ENSG00000215417	DOID:1208	Prader-Willi syndrome
ENSG00000215417	DOID:1208	Silver-Russell syndrome
ENSG00000215417	DOID:1208	syndromic developmental defect
ENSG00000215417	DOID:162	cancer
ENSG00000215417	DOID:353	lymphoma
ENSG00000223364	DOID:8893	psoriasis
ENSG00000223573	DOID:1749	squamous carcinoma
ENSG00000223573	DOID:1749	squamous cell carcinoma
ENSG00000224032	DOID:162	cancer
ENSG00000224056	DOID:8893	psoriasis
ENSG00000224744	DOID:8893	psoriasis
ENSG00000224930	DOID:8986	narcolepsy
ENSG00000225657	DOID:4808	enterovirus 71 infection
ENSG00000225657	DOID:4808	enterovirus 72 infection
ENSG00000225657	DOID:4808	enterovirus 73 infection
ENSG00000225657	DOID:4808	enterovirus 74 infection
ENSG00000225783	DOID:162	cancer
ENSG00000225783	DOID:302	drug abuse
ENSG00000225783	DOID:5419	schizophrenia
ENSG00000225783	DOID:5844	myocardial infarction
ENSG00000225783	DOID:9976	heroin abuse
ENSG00000225978	DOID:10652	Alzheimer's disease
ENSG00000225978	DOID:12858	Huntington's disease
ENSG00000225978	DOID:5419	schizophrenia
ENSG00000226422	DOID:8893	psoriasis
ENSG00000226950	DOID:1290	bone diseases
ENSG00000227429	DOID:635	AIDS
ENSG00000228630	DOID:1107	oesophageal adenocarcinoma
ENSG00000228630	DOID:1107	oesophageal squamous cell carcinoma
ENSG00000228630	DOID:1520	colon cancer
ENSG00000228630	DOID:162	cancer
ENSG00000228630	DOID:1793	pancreas cancer
ENSG00000228630	DOID:1985	colorectal cancer
ENSG00000228630	DOID:2871	endometrial cancer
ENSG00000228630	DOID:2871	nasopharyngeal carcinoma
ENSG00000228630	DOID:2876	laryngeal squamous cell carcinoma
ENSG00000228630	DOID:3119	gastrointestinal cancer
ENSG00000228630	DOID:3168	oral squamous cell carcinoma
ENSG00000228630	DOID:3459	breast cancer
ENSG00000228630	DOID:3571	liver cancer
ENSG00000228630	DOID:3702	cervical cancer
ENSG00000228630	DOID:3748	Esophageal squamous cell cancer
ENSG00000228630	DOID:3905	lung cancer
ENSG00000228630	DOID:3908	non-small cell lung cancer
ENSG00000228630	DOID:3910	lung adenocarcinoma
ENSG00000228630	DOID:4001	epithelial ovarian cancer
ENSG00000228630	DOID:5027	hepatocelluar carcinoma
ENSG00000228630	DOID:5409	small cell lung cancer
ENSG00000228630	DOID:5517	gastric cancer
ENSG00000228630	DOID:707	B-cell neoplasms
ENSG00000228630	DOID:7148	rheumatoid arthritis
ENSG00000229140	DOID:2627	glioma
ENSG00000229807	DOID:162	cancer
ENSG00000229807	DOID:1921	Klinefelter's syndrome
ENSG00000229807	DOID:2998	testicular cancer
ENSG00000229807	DOID:3459	breast cancer
ENSG00000229807	DOID:5428	bladder cancer
ENSG00000230223	DOID:1441	human spinocerebellar ataxia type 8
ENSG00000230223	DOID:1441	Spinocerebellar ataxia type 7
ENSG00000230223	DOID:1441	Spinocerebellar ataxia type 8
ENSG00000230389	DOID:635	AIDS
ENSG00000230630	DOID:2394	ovarian cancer
ENSG00000230983	DOID:8893	psoriasis
ENSG00000231028	DOID:5419	schizophrenia
ENSG00000231028	DOID:9352	type 2 diabetes
ENSG00000231133	DOID:10652	Alzheimer's disease
ENSG00000231133	DOID:12858	Huntington's disease
ENSG00000231133	DOID:5419	schizophrenia
ENSG00000231450	DOID:8893	psoriasis
ENSG00000231459	DOID:1909	melanoma
ENSG00000231607	DOID:1040	chronic lymphocytic leukemia
ENSG00000231607	DOID:1040	lymphocytic leukemia
ENSG00000231607	DOID:353	lymphoma
ENSG00000231607	DOID:9538	myeloma
ENSG00000231607	DOID:9952	lymphocytic leukemia
ENSG00000231889	DOID:5419	schizophrenia
ENSG00000232307	DOID:3312	bipolar disorder
ENSG00000232307	DOID:5419	schizophrenia
ENSG00000232307	DOID:594	panic disorder
ENSG00000232416	DOID:10348	blepharophimosis syndrome
ENSG00000232512	DOID:162	cancer
ENSG00000232512	DOID:5517	gastric cancer
ENSG00000232512	DOID:635	AIDS
ENSG00000233393	DOID:4808	enterovirus 71 infection
ENSG00000233393	DOID:4808	enterovirus 72 infection
ENSG00000233393	DOID:4808	enterovirus 73 infection
ENSG00000233393	DOID:4808	enterovirus 74 infection
ENSG00000233718	DOID:769	neuroblastoma
ENSG00000234235	DOID:162	cancer
ENSG00000234235	DOID:2998	testicular cancer
ENSG00000234741	DOID:162	cancer
ENSG00000234741	DOID:1909	melanoma
ENSG00000234741	DOID:263	kidney cancer
ENSG00000234741	DOID:263	renal cancer
ENSG00000234741	DOID:3459	breast cancer
ENSG00000234741	DOID:353	lymphoma
ENSG00000234741	DOID:417	autoimmune disease
ENSG00000234741	DOID:417	Kawasaki disease
ENSG00000234741	DOID:707	B-cell neoplasms
ENSG00000234741	DOID:8857	systemic lupus erythaematosus
ENSG00000234883	DOID:1040	chronic lymphocytic leukemia
ENSG00000234883	DOID:1040	lymphocytic leukemia
ENSG00000235123	DOID:3459	breast cancer
ENSG00000235590	DOID:11199	pseudohypoparathyroidism type Ib
ENSG00000236790	DOID:1208	Intellectual and developmental disability
ENSG00000236790	DOID:1208	Prader-Willi syndrome
ENSG00000236790	DOID:1208	Silver-Russell syndrome
ENSG00000236790	DOID:1208	syndromic developmental defect
ENSG00000236824	DOID:10652	Alzheimer's disease
ENSG00000236824	DOID:2394	ovarian cancer
ENSG00000236824	DOID:3459	breast cancer
ENSG00000236824	DOID:3702	cervical cancer
ENSG00000236824	DOID:3905	lung cancer
ENSG00000236824	DOID:5041	oesophagus cancer
ENSG00000236824	DOID:8649	tongue cancer
ENSG00000236824	DOID:8649	tongue squamous cell carcinomas
ENSG00000236824	DOID:8850	parotid cancer
ENSG00000236830	DOID:305	carcinoma
ENSG00000237105	DOID:635	AIDS
ENSG00000237517	DOID:11198	DiGeorge syndrome
ENSG00000237517	DOID:12858	Huntington's disease
ENSG00000237697	DOID:2871	endometrial cancer
ENSG00000237697	DOID:2871	nasopharyngeal carcinoma
ENSG00000237719	DOID:2871	endometrial cancer
ENSG00000237719	DOID:2871	nasopharyngeal carcinoma
ENSG00000237941	DOID:2154	Wilms' tumor
ENSG00000237984	DOID:162	cancer
ENSG00000238081	DOID:4808	enterovirus 71 infection
ENSG00000238081	DOID:4808	enterovirus 72 infection
ENSG00000238081	DOID:4808	enterovirus 73 infection
ENSG00000238081	DOID:4808	enterovirus 74 infection
ENSG00000239677	DOID:9352	type 2 diabetes
ENSG00000240498	DOID:1037	acute lymphoblastic leukemia
ENSG00000240498	DOID:10652	Alzheimer's disease
ENSG00000240498	DOID:10941	familial and sporadic intracranial aneurysms
ENSG00000240498	DOID:10941	intracranial aneurism
ENSG00000240498	DOID:1240	leukemia
ENSG00000240498	DOID:1287	cardiovascular disease
ENSG00000240498	DOID:162	cancer
ENSG00000240498	DOID:1686	Glaucoma
ENSG00000240498	DOID:1909	melanoma
ENSG00000240498	DOID:1936	atherosclerosis
ENSG00000240498	DOID:2513	basal cell carcinoma
ENSG00000240498	DOID:2627	glioma
ENSG00000240498	DOID:2871	endometrial cancer
ENSG00000240498	DOID:2871	nasopharyngeal carcinoma
ENSG00000240498	DOID:289	endometriosis
ENSG00000240498	DOID:3195	neural system tumors syndrome
ENSG00000240498	DOID:326	ischemia/reperfusion
ENSG00000240498	DOID:326	ischemic stroke
ENSG00000240498	DOID:3393	coronary heart disease
ENSG00000240498	DOID:341	peripheral artery disease
ENSG00000240498	DOID:3459	breast cancer
ENSG00000240498	DOID:3627	aortic aneurysm
ENSG00000240498	DOID:3748	Esophageal squamous cell cancer
ENSG00000240498	DOID:5151	Plexiform neurofibroma
ENSG00000240498	DOID:5517	gastric cancer
ENSG00000240498	DOID:5844	myocardial infarction
ENSG00000240498	DOID:7171	hereditary cutaneous malignant melanoma
ENSG00000240498	DOID:7693	abdominal aortic aneurysm
ENSG00000240498	DOID:824	periodontitis
ENSG00000240498	DOID:8711	Neurofibromatosis type 1
ENSG00000240498	DOID:9351	Diabetes
ENSG00000240498	DOID:9352	type 2 diabetes
ENSG00000240498	DOID:9409	Diabetes
ENSG00000241388	DOID:1107	oesophageal adenocarcinoma
ENSG00000241388	DOID:1107	oesophageal squamous cell carcinoma
ENSG00000241388	DOID:299	adenocarcinoma
ENSG00000241684	DOID:2627	glioma
ENSG00000242125	DOID:10652	Alzheimer's disease
ENSG00000242349	DOID:1287	cardiovascular disease
ENSG00000242808	DOID:10652	Alzheimer's disease
ENSG00000242808	DOID:3748	Esophageal squamous cell cancer
ENSG00000242808	DOID:9924	Neurodevelopmental syndromes associated with the SOX2 locus
ENSG00000243766	DOID:5027	hepatocelluar carcinoma
ENSG00000245573	DOID:12858	Huntington's disease
ENSG00000245573	DOID:1596	depression
ENSG00000245573	DOID:5419	schizophrenia
ENSG00000245694	DOID:1985	colorectal cancer
ENSG00000247844	DOID:1985	colorectal cancer
ENSG00000247844	DOID:5517	gastric cancer
ENSG00000248492	DOID:417	autoimmune disease
ENSG00000248492	DOID:417	Kawasaki disease
ENSG00000249352	DOID:162	cancer
ENSG00000249352	DOID:5517	gastric cancer
ENSG00000249352	DOID:635	AIDS
ENSG00000249859	DOID:162	cancer
ENSG00000249859	DOID:1793	pancreas cancer
ENSG00000249859	DOID:2370	diabetic nephropathy
ENSG00000249859	DOID:2394	ovarian cancer
ENSG00000249859	DOID:263	kidney cancer
ENSG00000249859	DOID:263	renal cancer
ENSG00000249859	DOID:3459	breast cancer
ENSG00000249859	DOID:353	lymphoma
ENSG00000249859	DOID:8543	Hodgkin's lymphoma
ENSG00000249859	DOID:8584	Burkitt's lymphomas
ENSG00000249859	DOID:9352	type 2 diabetes
ENSG00000249859	DOID:9744	type 1 diabetes
ENSG00000251164	DOID:12722	hepatic colorectal metastasis
ENSG00000251164	DOID:3571	liver cancer
ENSG00000251164	DOID:5027	hepatocelluar carcinoma
ENSG00000251562	DOID:1520	colon cancer
ENSG00000251562	DOID:162	cancer
ENSG00000251562	DOID:1793	pancreas cancer
ENSG00000251562	DOID:1985	colorectal cancer
ENSG00000251562	DOID:263	kidney cancer
ENSG00000251562	DOID:263	renal cancer
ENSG00000251562	DOID:2871	endometrial cancer
ENSG00000251562	DOID:2871	nasopharyngeal carcinoma
ENSG00000251562	DOID:2876	laryngeal squamous cell carcinoma
ENSG00000251562	DOID:3347	osteosarcoma
ENSG00000251562	DOID:3459	breast cancer
ENSG00000251562	DOID:3571	liver cancer
ENSG00000251562	DOID:3702	cervical cancer
ENSG00000251562	DOID:3905	lung cancer
ENSG00000251562	DOID:3908	non-small cell lung cancer
ENSG00000251562	DOID:3910	lung adenocarcinoma
ENSG00000251562	DOID:4363	choricarcinoma
ENSG00000251562	DOID:4363	uterus cancer
ENSG00000251562	DOID:4948	gallbladder cancer
ENSG00000251562	DOID:5027	hepatocelluar carcinoma
ENSG00000251562	DOID:5409	small cell lung cancer
ENSG00000251562	DOID:5428	bladder cancer
ENSG00000251562	DOID:707	B-cell neoplasms
ENSG00000251562	DOID:769	neuroblastoma
ENSG00000251562	DOID:9351	Diabetes
ENSG00000251562	DOID:9409	Diabetes
ENSG00000253079	DOID:14250	Down's syndrome
ENSG00000253352	DOID:12858	Huntington's disease
ENSG00000253352	DOID:3908	non-small cell lung cancer
ENSG00000253352	DOID:5428	bladder cancer
ENSG00000253352	DOID:707	B-cell neoplasms
ENSG00000253438	DOID:162	cancer
ENSG00000254144	DOID:162	cancer
ENSG00000254144	DOID:5517	gastric cancer
ENSG00000254144	DOID:635	AIDS
ENSG00000254870	DOID:1884	HCV
ENSG00000254870	DOID:3978	cardiomyopathy
ENSG00000254870	DOID:3978	dilated cardiomyopathy
ENSG00000254870	DOID:3978	Human Dilated Cardiomyopathy
ENSG00000255733	DOID:2377	multiple sclerosis
ENSG00000255794	DOID:3247	rhabdomyosarcoma
ENSG00000257551	DOID:2377	multiple sclerosis
ENSG00000257551	DOID:635	AIDS
ENSG00000257551	DOID:8893	psoriasis
ENSG00000258667	DOID:263	kidney cancer
ENSG00000258667	DOID:263	renal cancer
ENSG00000258777	DOID:263	kidney cancer
ENSG00000258777	DOID:263	renal cancer
ENSG00000259104	DOID:3969	papillary thyroid carcinoma
ENSG00000260682	DOID:162	cancer
ENSG00000260682	DOID:5517	gastric cancer
ENSG00000260682	DOID:635	AIDS
ENSG00000262117	DOID:3459	breast cancer
ENSG00000262776	DOID:162	cancer
ENSG00000262776	DOID:5517	gastric cancer
ENSG00000262776	DOID:635	AIDS
ENSG00000264415	DOID:162	cancer
ENSG00000264415	DOID:5517	gastric cancer
ENSG00000264415	DOID:635	AIDS
ENSG00000265255	DOID:162	cancer
ENSG00000265255	DOID:5517	gastric cancer
ENSG00000265255	DOID:635	AIDS
ENSG00000265633	DOID:162	cancer
ENSG00000265633	DOID:5517	gastric cancer
ENSG00000265633	DOID:635	AIDS
ENSG00000265992	DOID:10941	familial and sporadic intracranial aneurysms
ENSG00000265992	DOID:10941	intracranial aneurism
ENSG00000265992	DOID:3308	embryonal carcinoma
ENSG00000266263	DOID:162	cancer
ENSG00000266263	DOID:5517	gastric cancer
ENSG00000266263	DOID:635	AIDS
ENSG00000269821	DOID:1985	colorectal cancer
ENSG00000269821	DOID:263	kidney cancer
ENSG00000269821	DOID:263	renal cancer
ENSG00000269821	DOID:5027	hepatocelluar carcinoma
ENSG00000269821	DOID:5572	Beckwith-Wiedemann syndrome
ENSG00000269821	DOID:5572	Wiedemann-Beckwith syndrome
ENSG00000270141	DOID:2729	dyskeratosis congenita
ENSG00000271765	DOID:162	cancer
ENSG00000271765	DOID:5517	gastric cancer
ENSG00000271765	DOID:635	AIDS
ENSG00000271814	DOID:162	cancer
ENSG00000271814	DOID:5517	gastric cancer
ENSG00000271814	DOID:635	AIDS
ENSG00000271818	DOID:162	cancer
ENSG00000271818	DOID:5517	gastric cancer
ENSG00000271818	DOID:635	AIDS
